# Supplementary material for: Ru-Doped Induced Phase Engineering of MoS2 for Boosting Electrocatalytic Hydrogen Evolution
Source: Nanomaterials (Basel). 2025 May 21;15(10):777. doi: 10.3390/nano15100777 (PMC12114032; doi:10.3390/nano15100777)
Supplement: Supplementary file 1 [file nanomaterials-15-00777-s001.zip]

Archive with 1 entries (1 files):
- nanomaterials-3629630-supplementary.pdf
